# Supplementary material for: The Zebrafish Retina and the Evolution of the Onecut-Mediated Pathway in Cell Type Differentiation
Source: Cells. 2024 Dec 15;13(24):2071. doi: 10.3390/cells13242071 (PMC11675081; doi:10.3390/cells13242071)
Supplement: Supplementary file 1 [file cells-13-02071-s001.zip]

Archive with 1 entries (1 files):
- cells-3167577-supplementary.pdf
